# Supplementary material for: A Multi-Center Clinical Study to Harvest and Characterize Circulating Tumor Cells from Patients with Metastatic Breast Cancer Using the Parsortix® PC1 System
Source: Cancers (Basel). 2022 Oct 26;14(21):5238. doi: 10.3390/cancers14215238 (PMC9656921; doi:10.3390/cancers14215238)
Supplement: Supplementary file 1 [file cancers-14-05238-s001.zip]

Archive with 1 entries (1 files):
- cancers-1960584-supplementary.pdf
